# Supplementary material for: Chromatin is an ancient innovation conserved between Archaea and Eukarya
Source: eLife. 2012 Dec 13;1:e00078. doi: 10.7554/eLife.00078 (PMC3510453; doi:10.7554/eLife.00078)
Supplement: Supplementary file 1. — A table describing the 32 novel transcripts identified in Hfx. volcanii. DOI: http://dx.doi.org/10.7554/eLife.00078.008 [file elife00078s001.txt]

ID	Locus	Best BLAST hit (cutoff E-value < 1.00E-03)	E-value	Putative conserved domains
NTRANS_0001	NC_013967.1: 214386-215027	ribonuclease BN [Haloferax volcanii DS2] (YP_003534314)	2.00E-63	N/A
NTRANS_0002	NC_013967.1: 492144-492417	transposase (ISH18) [Haloferax volcanii DS2] (YP_003533477)	8.00E-22	"DEDD_Tnp_IS110 super family[cl03258], Transposase"
NTRANS_0003	NC_013967.1: 835366-835867	transposase (ISH51) [Haloferax volcanii DS2] (YP_003537056)	4.00E-92	N/A
NTRANS_0004	NC_013967.1: 936059-936368	hypothetical protein NatpeDRAFT_2433 [Natrinema pellirubrum DSM 15624] (ZP_08964227)	6.00E-13	"NAT_SF super family[cl00357], N-Acyltransferase superfamily"
NTRANS_0005	NC_013967.1: 1080193-1080364	N/A	N/A	N/A
NTRANS_0006	NC_013967.1: 1234552-1234718	N/A	N/A	N/A
NTRANS_0007	NC_013967.1: 1280150-1280358	N/A	N/A	N/A
NTRANS_0008	NC_013967.1: 1299138-1299531	hypothetical protein HVO_1426 [Haloferax volcanii DS2] (YP_003535476)	9.00E-42	"DUF3984 super family[cl16124], Protein of unknown function (DUF3984)"
NTRANS_0009	NC_013967.1: 1329306-1329496	N/A	N/A	N/A
NTRANS_0010	NC_013967.1: 1446004-1446415	N/A	N/A	N/A
NTRANS_0011	NC_013967.1: 1574463-1574873	hypothetical protein NatgrDRAFT_0350 [Natronobacterium gregoryi SP2] (ZP_08966502)	6.00E-58	"PLPDE_III super family[cl00261], Type III Pyridoxal 5-phosphate (PLP)-Dependent Enzymes"
NTRANS_0012	NC_013967.1: 1594239-1594693	N/A	N/A	N/A
NTRANS_0013	NC_013967.1: 1665493-1665917	hypothetical protein Hlac_2469 [Halorubrum lacusprofundi ATCC49239] (YP_002567112)	1.00E-07	N/A
NTRANS_0014	NC_013967.1: 1677103-1677246	N/A	N/A	N/A
NTRANS_0015	NC_013967.1: 1693889-1694145	N/A	N/A	N/A
NTRANS_0016	NC_013967.1: 1697867-1698447	transposase (ISH51) [Haloferax volcanii DS2] (YP_003533812)	N/A	N/A
NTRANS_0017	NC_013967.1: 1733429-1733686	N/A	N/A	N/A
NTRANS_0018	NC_013967.1: 1857340-1857746	N/A	N/A	N/A
NTRANS_0019	NC_013967.1: 1927912-1928132	N/A	N/A	N/A
NTRANS_0020	NC_013967.1: 2024079-2024730	hypothetical protein HVO_2159 [Haloferax volcanii DS2] (YP_003536184)	1.00E-19	"genX[TIGR00462], EF-P lysine aminoacylase GenX"
NTRANS_0021	NC_013967.1: 2070130-2070379	N/A	N/A	N/A
NTRANS_0022	NC_013967.1: 2229138-2229404	N/A	N/A	N/A
NTRANS_0023	NC_013967.1: 2283587-2283738	N/A	N/A	N/A
NTRANS_0024	NC_013967.1: 2316341-2316714	N/A	N/A	N/A
NTRANS_0025	NC_013967.1: 2334880-2335076	N/A	N/A	N/A
NTRANS_0026	NC_013967.1: 2368676-2368877	N/A	N/A	N/A
NTRANS_0027	NC_013967.1: 2388678-2388899	N/A	N/A	N/A
NTRANS_0028	NC_013967.1: 2499852-2500053	N/A	N/A	"Periplasmic_Binding_Protein_Type_1 super family[cl10011], Type 1 periplasmic binding fold superfamily"
NTRANS_0029	NC_013967.1: 2649993-2650476	transposase (ISH5) [Haloferax volcanii DS2] (YP_003537069)	3.00E-40	N/A
NTRANS_0030	NC_013967.1: 2705350-2705601	N/A	N/A	N/A
NTRANS_0031	NC_013967.1: 2760270-2760455	N/A	N/A	TIM_phosphate_binding super family[cl09108]
NTRANS_0032	NC_013967.1: 2846906-2847206	N/A	N/A	N/A
